# Supplementary material for: Generation of Orthotopic Patient-Derived Xenografts in Humanized Mice for Evaluation of Emerging Targeted Therapies and Immunotherapy Combinations for Melanoma
Source: Cancers (Basel). 2023 Jul 20;15(14):3695. doi: 10.3390/cancers15143695 (PMC10377652; doi:10.3390/cancers15143695)
Supplement: Supplementary file 1 [file cancers-15-03695-s001.zip]

Archive with 1 entries (1 files):
- cancers-2455654-supplementary.pdf
